# Supplementary material for: Learning the Biochemical Basis of Axonal Guidance: Using Caenorhabditis elegans as a Model
Source: Biomedicines. 2023 Jun 16;11(6):1731. doi: 10.3390/biomedicines11061731 (PMC10296117; doi:10.3390/biomedicines11061731)
Supplement: Supplementary file 1 [file biomedicines-11-01731-s001.zip]

Archive with 1 entries (1 files):
- biomedicines-2457475-supplementary.mp4
